# Supplementary material for: Domestication and Feed Restriction Programming Organ Index, Dopamine, and Hippocampal Transcriptome Profile in Chickens
Source: Front Vet Sci. 2021 Sep 16;8:701850. doi: 10.3389/fvets.2021.701850 (PMC8481600; doi:10.3389/fvets.2021.701850)
Supplement: Supplementary file 1 [file Table_1.XLSX]

## Sheet: Sheet1
Supplementary Table S1. Differentially expressed genes enriched in KEGG pathways between groups
Group	Pathway id	KEGG Pathway	Differentially expressed genes		P value_corrected	First Category	Second Category
			Up-regulated	Down-regulated
FA-FR	map05412	Arrhythmogenic right ventricular cardiomyopathy (ARVC)	ITGA4, ITGAV, DSG2, ENSGALG00000015140, ENSGALG00000038169, ENSGALG00000043963, ENSGALG00000045258, ENSGALG00000044059, ENSGALG00000039692, ENSGALG00000045112, ENSGALG00000039692		7.51005e-06	Human Diseases	Cardiovascular diseases
	map04745	Phototransduction - fly	0		0.000708682	Organismal Systems	Sensory system
	map05414	Dilated cardiomyopathy (DCM)	ITGA4, ITGAV, ENSGALG00000038169, ENSGALG00000043963, ENSGALG00000045258, ENSGALG00000044059, ENSGALG00000039692, ENSGALG00000045112		0.000863923	Human Diseases	Cardiovascular diseases
	map05410	Hypertrophic cardiomyopathy (HCM)	ITGA4, ITGAV		0.00104126	Human Diseases	Cardiovascular diseases
	map04510	Focal adhesion	CHAD、ITGA4、ITGAV		0.0011527	Cellular Processes	Cellular community - eukaryotes
	map05416	Viral myocarditis	ENSGALG00000038169, ENSGALG00000043963, ENSGALG00000045258, ENSGALG00000044059, ENSGALG00000039692, ENSGALG00000045112, ENSGALG00000032897		0.00199849	Human Diseases	Cardiovascular diseases
	map05130	Pathogenic Escherichia coli infection	ENSGALG00000038169, ENSGALG00000043963, ENSGALG00000045258, ENSGALG00000044059, ENSGALG00000039692, ENSGALG00000045112		0.00219856	Human Diseases	Infectious diseases: Bacterial
	map04210	Apoptosis	CTSH		0.00356059	Cellular Processes	Cell growth and death
	map05110	Vibrio cholerae infection	ENSGALG00000032897, ENSGALG00000038169, ENSGALG00000043963, ENSGALG00000045258, ENSGALG00000044059, ENSGALG00000039692, ENSGALG00000045112		0.00363317	Human Diseases	Infectious diseases: Bacterial
	map04670	Leukocyte transendothelial migration	ITGA4		0.00452098	Organismal Systems	Immune system
	map04391	Hippo signaling pathway - fly	0		0.00457546	Environmental Information Processing	Signal transduction
	map04810	Regulation of actin cytoskeleton	DIAPH3、ITGA4、ITGAV、		0.00461578	Cellular Processes	Cell motility
	map04145	Phagosome	ITGAV		0.00475378	Cellular Processes	Transport and catabolism
	map05131	Shigellosis	ENSGALG00000038169, ENSGALG00000043963, ENSGALG00000045258, ENSGALG00000044059, ENSGALG00000039692, ENSGALG00000045112		0.0047789	Human Diseases	Infectious diseases: Bacterial
	map05132	Salmonella infection	ENSGALG00000038169, ENSGALG00000043963, ENSGALG00000045258, ENSGALG00000044059, ENSGALG00000039692, ENSGALG00000045112		0.00515245	Human Diseases	Infectious diseases: Bacterial
	map04520	Adherens junction	0		0.00801289	Cellular Processes	Cellular community - eukaryotes
	map05100	Bacterial invasion of epithelial cells	0		0.00801289	Human Diseases	Infectious diseases: Bacterial
	map04080	Neuroactive ligand-receptor interaction	GALR1, HTR5A, GLP1R, VIPR1		0.00805806	Environmental Information Processing	Signaling molecules and interaction
	map04919	Thyroid hormone signaling pathway	ENSGALG00000038169, ENSGALG00000043963, ENSGALG00000045258, ENSGALG00000044059, ENSGALG00000039692, ENSGALG00000045112		0.00918535	Organismal Systems	Endocrine system
	map05418	Fluid shear stress and atherosclerosis	ITGAV		0.00940248	Human Diseases	Cardiovascular diseases
	map04390	Hippo signaling pathway	WNT7B		0.014071	Environmental Information Processing	Signal transduction
	map04512	ECM-receptor interaction	ITGAV、ITGA4		0.0174764	Environmental Information Processing	Signaling molecules and interaction
	map05205	Proteoglycans in cancer	WNT7B、ITGAV		0.0207591	Human Diseases	Cancers: Overview
	map05164	Influenza A	CIITA		0.0267688	Human Diseases	Infectious diseases: Viral
	map04611	Platelet activation	0		0.0314779	Organismal Systems	Immune system
	map04720	Long-term potentiation	ENSGALG00000040736, ENSGALG00000040953, ENSGALG00000038742, ENSGALG00000039810		0.0347958	Organismal Systems	Nervous system
	map04015	Rap1 signaling pathway	0		0.0488249	Environmental Information Processing	Signal transduction
SA-FA	map00190	Oxidative phosphorylation		ND1, ND2, ND3, ND4, ND4L, ND5, ND6, Ctyb, COX1, COX2, COX3, fbcH, UQCRFS1, RIP1, petA, ccoN, ccoO, ATPeF0A, MTATP6, ATP6, ATPeF08, MTATP8, ATP8, ATPeV1G, ATP6G	5.19019e-09
	map05012	Parkinson disease		ND1, ND2, ND3, UQCRFS1, RIP1, petA, COX3, ATPeF1A, ATP5A1, ATP1	1.2022e-06
	map04723	Retrograde endocannabinoid signaling		ND1, ND2, ND3, GABRA	2.63971e-05
	map05016	Huntington disease		RPB1, POLR2A, GRM5, UQCRFS1, RIP1, petA, COX3, ATPeF1A, ATP5A1, ATP1,	0.00996082	GRM5	metabotropic glutamate receptor 5
SR-FR	map03010	Ribosome	MRPL16, MRPL2, RPS20, RPS15, RPL35, MRPL24, MRPS14, MRPL18, RPL23, RPL11, RPS29, RPS15A, RPL9, RPL32, RPL19, RPL27A, MRPS11, MRPL17, etc.		5.00642e-10	Genetic Information Processing	Translation
	map04745	Phototransduction - fly	PLCB1, MYO3B, PLCB1, DAGLA, ADRBK1		3.28806e-07	Organismal Systems	Sensory system
	map05412	Arrhythmogenic right ventricular cardiomyopathy (ARVC)	DAG1, ITGA2, ITGA3, ITGA4, ITGAV, ITGB4, SGCD, DAG1, CDH2, DSP, PKP2		5.61566e-05	Human Diseases	Cardiovascular diseases
	map04510	Focal adhesion	THBS1, COMP, THBS2, THBS4, LAMC1, LAMA1, FN1, COL4A5, COL9A1, CHAD, IBSP, PDGF-A, MAPK9, DOCK1, MYL2, VCL, PARVG, PTEN		7.44093e-05	Cellular Processes	Cellular community - eukaryotes
	map05012	Parkinson disease	PRKACB, ADCY5, GNAL, GNAI1, SLC18A2, ND1, MT-ND1, ND2, ND3, ND4, ND4L, ND5, ND6, MT-CYB, UQCRQ, UQCR10, COX1, COX2, COX3, COX4, ATP5D, ATP6, MT-ATP8, HTRA2, APAF1, tyrosine hydroxylase		9.04879e-05	Human Diseases	Neurodegenerative diseases
	map05131	Shigellosis	RHOG、DOCK1、ARPC3、 HCLS1、ABL1、CRKL、CRK、 VCL、ARPC3、MAPK9、NFKBIB、 IKBKB、 BTRC		0.000101769	Human Diseases	Infectious diseases: Bacterial
	map05100	Bacterial invasion of epithelial cells	CCND1, ARHGAP10, CRKL, DOCK1, ARPC3, CBL, HCLS1, FN1, RHOG, DOCK1, ARPC3, VCL		0.000110351	Human Diseases	Infectious diseases: Bacterial
	map04390	Hippo signaling pathway	TGFB1, ADMP, BMP2, BMP5, BMP7, WNT3, WNT5B, WNT5A, ChALK5, BMPR1A, FZD1, PARD6B, SMAD3, SMAD3, WWTR1, MPP5, RASSF1, CDH1, MOB1B, BTRC, CSNK1E, TP53BP2, TEAD1,AREG, ID2, CCND1		0.000116831	Environmental Information Processing	Signal transduction
	map04391	Hippo signaling pathway - fly	FAT4、CSNK1E、LLGL1、MAPK9、TEAD1、MOB1B、SCRIB、PARD6B、MPP5		0.000151379	Environmental Information Processing	Signal transduction
	map05130	Pathogenic Escherichia coli infection	TUBA1C、CDH1、ABL1、HCLS1、ARPC3、		0.000197156	Human Diseases	Infectious diseases: Bacterial
	map05414	Dilated cardiomyopathy (DCM)	ITGA2, DAG1, MYL2, TNNC1, PRKACB, TGFB1, SGCD		0.000369138	Human Diseases	Cardiovascular diseases
	map05410	Hypertrophic cardiomyopathy (HCM)	ITGA2, ITGB6, SGCD, DAG1, TNNC1, MYL2, CACNG7, PRKAB2, PRKAG1, TGFB1		0.000505537	Human Diseases	Cardiovascular diseases
	map05416	Viral myocarditis	CD40, BLB1, CD28, BFIV21, CD86, CAV1, DAG1, CCND1, SGCD,		0.000567152	Human Diseases	Cardiovascular diseases
	map04919	Thyroid hormone signaling pathway	ITGAV, ATP1A1, ITGAV, SLC16A10, SLCO1C1, THRB, PFKFB2, STAT1, ESR1, SIN3A, HDAC3, KAT2B, NCOA3, NCOA3, MED13L, MED16, CCND1		0.000677053	Organismal Systems	Endocrine system
	map00190	Oxidative phosphorylation	ND1, ND2, ND3, ND4, ND4L, ND5, ND6, COX1, COX2, COX3, COX4, COX5B, COX6A, COX6B, COX6C, COX7A, COX7C, MT-CYB, UQCRQ, UQCRQ10, MT-ATP8, ATP6, ATP5I, ATP5J2, ATP5D		0.00156853	Metabolism	Energy metabolism
	map05110	Vibrio cholerae infection	SEC61A1、SEC61G、PRKACB、SLC12A2、PLCG2、		0.00164784	Human Diseases	Infectious diseases: Bacterial
	map04611	Platelet activation	GNA13、F2R、P2RY1、PLCB1、APBB1IP、GNAI1、ADCY1、ADCY5、PRKACB、PIK3CG、PRKG1、PRKG2、PTGS1、PLA2G4A、COL1A2、GP1BB、PLCG2、ITGA2		0.00470831	Organismal Systems	Immune system
	map04723	Retrograde endocannabinoid signaling	SLC17A6、KCNJ3、GNAO1、GNAI、GNG2、GNG4、GNG11、MAPK9、ADCY1、ADCY5、PRKACB、GRIA1、GRIA3、PLCB1、DAGLA、GABRB3、GABRG1、GABRR3、GABRR2、KCNJ3、MAPK9、ND1、MT-ND2、MT-ND3、MT-ND4、MT-ND4L、ND5、ND6、NDUFA1、NDUFA2、NDUFB2、NDUFB3、NDUFB7、NDUFB9、NDUFS5、		0.00487979	Organismal Systems	Nervous system
	map05132	Salmonella infection	RHOG, DYNC1I2, MAPK9, ARPC3, PKN2, IL18		0.0051447	Human Diseases	Infectious diseases: Bacterial
	map05418	Fluid shear stress and atherosclerosis	SDC1、SDC2、CAV1、ITGAV、MEF2C、THBD、TNFRSF1A、ACVR2B、BMPR1A、NCF1、IKBKB、MAPK9、PDGF-A、EDN1、		0.00950977	Human Diseases	Cardiovascular diseases
	map04932	Non-alcoholic fatty liver disease (NAFLD)	TNFRSF1A、INSR、ADIPOR2、MLXIPL、PRKAB2、PRKAG1、MAPK9、IRS1、IRS2、IKBKB、TGFB1、ATF4、MT-CYB、UQCRQ、UQCR10、NDUFA1、NDUFA2、NDUFB2、NDUFB3、NDUFB7、NDUFB9、NDUFS5、COX3、MT-CO1、MT-CO2、COX4I1、COX5B、COX6A1、COX6B1、COX7A2、COX7C		0.0096661	Human Diseases	Endocrine and metabolic diseases
	map04520	Adherens junction	NECTIN1、CDH1、NECTIN1、INSR、EGFR、ChALK5、VCL、SMAD3、EP300		0.00975735	Cellular Processes	Cellular community - eukaryotes
	map04015	Rap1 signaling pathway	FGF-18、FGF22、PDGF-A、KITLG、GRIN2A、F2R、P2RY1、ADORA2A、ADORA2B、EGFR、NGFR、INSR、PDGFRB、FLT1、TEK、EPHA2、CDH1、GNAI1、GNAO1、ADCY1、ADCY5、PLCB1、CRKL、CRK、RAPGEF2、PRKCB、H-RAS、KRAS、APBB1IP、THBS1、PARD6B		0.00992214	Environmental Information Processing	Signal transduction
	map04921	Oxytocin signaling pathway	KCNJ2, CACNG7, H-RAS, KRAS, RYR3, PLCB1, PRKCB, NFATC2, MEF2C, CCND1, KCNJ3, EGFR, GNAI1, GNAO1, ADCY1, ADCY5, PLCB1, PIK3CG, PRKACB, MYL6		0.011975	Organismal Systems	Endocrine system
	map04145	Phagosome	RAB5B、DYNC1I2、TUBA1C、PIKFYVE、NOS1、BFIV21、SEC61A1、SEC61G、BFIV21、BLB1、BFIV21、C3、COLEC11、COLEC12、THBS1、COMP、THBS2、THBS4、ITGAV、ITGA2、MARCO、NCF1、CYBB		0.0123865	Cellular Processes	Transport and catabolism
	map04670	Leukocyte transendothelial migration	JAM3、CLDN5、CLDN3、CLDN20、ESAM、ITGA4、GNAI1、MYL2、CYBB、NCF1、PLCG2、PRKCB、VCL		0.012585	Organismal Systems	Immune system
	map05205	Proteoglycans in cancer	GRB2、HCLS1、H-RAS、KRAS、ESR1、CCND1、TGFB1、EGFR、CAV1、ERBB4、RPS6、CBL、THBS1、HPSE、FN1、SDC2、ITGA2、SDC1、ITGAV、FZD4、FZD1、FZD7、FRS2、PLCG2、PRKCB、SOS1、SOS2、WNT3、WNT5B、WNT5A、WNT7B、WNT8B、Wnt10a、PTCH1、SMO、ITGA2、PRKACB		0.0134121	Human Diseases	Cancers: Overview
	map05010	Alzheimer disease	IDE, GRIN2A, MME, TNFRSF1A, BACE2, FADD, BACE2, PSEN1, PLCB1, CX NDUFA1, NDUFA2, NDUFA7, NDUFAB1, PALB2, FANCN, NDUFA11, NDUFA11, NDUFA13, NDUFB1, NDUFB2, NDUFB3, NDUFB7, NDUFB9, NDUFS5, NDUFS8, MT-CYB, UQCRQ, UQCR10, COX3, MT-CO1, MT-CO2, COX4I1, COX5B, COX6A1, COX6B1, COX7A2, COX7A2, ATP5D, ATP6, MT-ATP8, RYR3, ATP2A3, ATF6		0.0156716	Human Diseases	Neurodegenerative diseases
	map04210	Apoptosis	FADD、TNFRSF1A、TRADD、H-RAS、KRAS、IKBKB、GADD45A、PMAIP1、APAF1、MAPK9、CTSH、ATF4、CASP10、TUBA1C、LMNB2、LMNB1		0.0186062	Cellular Processes	Cell growth and death
	map04371	Apelin signaling pathway	ADCY1、ADCY5、ChALK5、SLC8A1、PRKACB、GNAI1、GNG2、GNG4、GNG11、GNA13、PLCB1、PRKCE、H-RAS、KRAS、PIK3CG、PRKAB2、PRKAG1、SMAD3、RYR3、PPARGC1A、HDAC4、NOS1、MYL2、RPS6、CCND1、EGR1、JAG2、PDE3B、F、SPHK1、MEF2C、CDH1		0.0195923	Environmental Information Processing	Signal transduction
	map04530	Tight junction	TJP3、CLDN5、CLDN3、CLDN20、JAM3、MARVELD2、PARD6B、TUBA1C、MPP5、LLGL1、MAPK9、HCLS1、RAPGEF2、MPP4、SCRIB、PRKCE、MAPK9、ACTR2、PRKACB、PRKAB2、PRKAG1、MICALL2、RAP2C、SLC39A1、MYL2、RAB8B、SLC39A1、CCND1、MYH9、MYH11、MYL6、		0.0348546	Cellular Processes	Cellular community - eukaryotes
	map00600	Sphingolipid metabolism	SPTLC2、SGPP1、SGPP2、KDSR、SPHK1、CERS3、CERS2、LINS1、ACER3、UGCG、ACER2、GALC、UGT8、GLA、SGMS2、SMPD1、SMPD3、		0.0403038	Metabolism	Lipid metabolism
